# Supplementary material for: Sex-Specific Dominance of Gene Expression in Seed Beetles
Source: Mol Biol Evol. 2024 Dec 18;41(12):msae244. doi: 10.1093/molbev/msae244 (PMC11653567; doi:10.1093/molbev/msae244)
Supplement: msae244_Supplementary_Data [file msae244_supplementary_data.zip]

Archive with 2 entries (2 files):
- SI_SSDR_2024_v4.pdf
- Table S1.xlsx
