# Supplementary material for: Sex-Specific Dominance of Gene Expression in Seed Beetles
Source: Mol Biol Evol. 2024 Dec 18;41(12):msae244. doi: 10.1093/molbev/msae244 (PMC11653567; doi:10.1093/molbev/msae244)
Supplement: msae244_Supplementary_Data [file msae244_supplementary_data.zip › Table S1.xlsx]

## Sheet: Cross I
Table S1. Enrichment of biological processes among genes that showed significant sex-by-dominance interaction in expression in cross I, using topGO (with nodeSize = 5). The reference gene set was all focal genes that passed our filtering steps.
	GO.ID	term	definition	I.genes_frequency	I.pvalue	I.-log10_pvalue	I.Significant_genes	I.Significant_genes_symbol
1	GO:0001508	action potential	A process in which membrane potential cycles through a depolarizing spike, triggered in response to depolarization above some threshold, followed by repolarization. This cycle is driven by the flow of ions through various voltage gated channels with diffe	26.667% (4/15)	0.00640198	2.19	cmac_gs1_g12501.t1;cmac_gs1_g21866.t1;cmac_gs1_g21867.t1;cmac_gs1_g21867.t2	cmac_gs1_g12501;cmac_gs1_g21866;cmac_gs1_g21867;cmac_gs1_g21867
2	GO:0002027	regulation of heart rate	Any process that modulates the frequency or rate of heart contraction.	36.364% (4/11)	0.00182442	2.74	cmac_gs1_g12501.t1;cmac_gs1_g21866.t1;cmac_gs1_g21867.t1;cmac_gs1_g21867.t2	cmac_gs1_g12501;cmac_gs1_g21866;cmac_gs1_g21867;cmac_gs1_g21867
3	GO:0006259	DNA metabolic process	Any cellular metabolic process involving deoxyribonucleic acid. This is one of the two main types of nucleic acid, consisting of a long, unbranched macromolecule formed from one, or more commonly, two, strands of linked deoxyribonucleotides.	10.37% (14/135)	0.0097703	2.01	cmac_gs1_g11750.t1;cmac_gs1_g15829.t1;cmac_gs1_g16664.t1;cmac_gs1_g18172.t1;cmac_gs1_g20915.t1;cmac_gs1_g22564.t1;cmac_gs1_g231.t1;cmac_gs1_g25479.t1;cmac_gs1_g3238.t1;cmac_gs1_g6047.t1;cmac_gs1_g6958.t1;cmac_gs1_g7224.t1;cmac_gs1_g7606.t1;cmac_gs1_g9210.	cmac_gs1_g11750;cmac_gs1_g15829;cmac_gs1_g16664;cmac_gs1_g18172;cmac_gs1_g20915;cmac_gs1_g22564;cmac_gs1_g231;cmac_gs1_g25479;cmac_gs1_g3238;cmac_gs1_g6047;cmac_gs1_g6958;cmac_gs1_g7224;cmac_gs1_g7606;cmac_gs1_g9210
4	GO:0006338	chromatin remodeling	Dynamic structural changes to eukaryotic chromatin occurring throughout the cell division cycle. These changes range from the local changes necessary for transcriptional regulation to global changes necessary for chromosome segregation.	20% (7/35)	0.00186116	2.73	cmac_gs1_g12828.t1;cmac_gs1_g19429.t1;cmac_gs1_g231.t1;cmac_gs1_g412.t1;cmac_gs1_g4229.t2;cmac_gs1_g7606.t1;cmac_gs1_g8550.t1	cmac_gs1_g12828;cmac_gs1_g19429;cmac_gs1_g231;cmac_gs1_g412;cmac_gs1_g4229;cmac_gs1_g7606;cmac_gs1_g8550
5	GO:0006378	mRNA polyadenylation	The enzymatic addition of a sequence of 40-200 adenylyl residues at the 3' end of a eukaryotic mRNA primary transcript.	30.769% (4/13)	0.00364038	2.44	cmac_gs1_g21414.t1;cmac_gs1_g28803.t1;cmac_gs1_g6577.t1;cmac_gs1_g8550.t1	cmac_gs1_g21414;cmac_gs1_g28803;cmac_gs1_g6577;cmac_gs1_g8550
6	GO:0006403	RNA localization	A process in which RNA is transported to, or maintained in, a specific location.	17.647% (9/51)	0.00107964	2.97	cmac_gs1_g1049.t1;cmac_gs1_g16393.t1;cmac_gs1_g19301.t1;cmac_gs1_g21414.t1;cmac_gs1_g2240.t1;cmac_gs1_g23917.t2;cmac_gs1_g28803.t1;cmac_gs1_g6577.t1;cmac_gs1_g712.t1	cmac_gs1_g1049;cmac_gs1_g16393;cmac_gs1_g19301;cmac_gs1_g21414;cmac_gs1_g2240;cmac_gs1_g23917;cmac_gs1_g28803;cmac_gs1_g6577;cmac_gs1_g712
7	GO:0006405	RNA export from nucleus	The directed movement of RNA from the nucleus to the cytoplasm.	20% (5/25)	0.00853459	2.07	cmac_gs1_g16393.t1;cmac_gs1_g19301.t1;cmac_gs1_g28803.t1;cmac_gs1_g6577.t1;cmac_gs1_g712.t1	cmac_gs1_g16393;cmac_gs1_g19301;cmac_gs1_g28803;cmac_gs1_g6577;cmac_gs1_g712
8	GO:0007020	microtubule nucleation	The process in which tubulin alpha-beta heterodimers begin aggregation to form an oligomeric tubulin structure (a microtubule seed). Microtubule nucleation is the initiating step in the formation of a microtubule in the absence of any existing microtubule	33.333% (3/9)	0.00954254	2.02	cmac_gs1_g12501.t1;cmac_gs1_g8930.t1;cmac_gs1_g8932.t1	cmac_gs1_g12501;cmac_gs1_g8930;cmac_gs1_g8932
9	GO:0007049	cell cycle	The progression of biochemical and morphological phases and events that occur in a cell during successive cell replication or nuclear replication events. Canonically, the cell cycle comprises the replication and segregation of genetic material followed by	8.852% (27/305)	0.00327699	2.48	cmac_gs1_g10066.t2;cmac_gs1_g10197.t1;cmac_gs1_g1049.t1;cmac_gs1_g11593.t1;cmac_gs1_g11750.t1;cmac_gs1_g12501.t1;cmac_gs1_g15059.t1;cmac_gs1_g15491.t1;cmac_gs1_g15683.t1;cmac_gs1_g16664.t1;cmac_gs1_g1790.t1;cmac_gs1_g18172.t1;cmac_gs1_g20.t1;cmac_gs1_g207	cmac_gs1_g10066;cmac_gs1_g10197;cmac_gs1_g1049;cmac_gs1_g11593;cmac_gs1_g11750;cmac_gs1_g12501;cmac_gs1_g15059;cmac_gs1_g15491;cmac_gs1_g15683;cmac_gs1_g16664;cmac_gs1_g1790;cmac_gs1_g18172;cmac_gs1_g20;cmac_gs1_g20795;cmac_gs1_g20915;cmac_gs1_g21414;cmac
10	GO:0007204	positive regulation of cytosolic calcium ion concentration	Any process that increases the concentration of calcium ions in the cytosol.	20.833% (5/24)	0.00712198	2.15	cmac_gs1_g15683.t1;cmac_gs1_g21866.t1;cmac_gs1_g21867.t1;cmac_gs1_g21867.t2;cmac_gs1_g28961.t1	cmac_gs1_g15683;cmac_gs1_g21866;cmac_gs1_g21867;cmac_gs1_g21867;cmac_gs1_g28961
11	GO:0007492	endoderm development	The process whose specific outcome is the progression of the endoderm over time, from its formation to the mature structure. The endoderm is the innermost germ layer that develops into the gastrointestinal tract, the lungs and associated tissues.	25% (4/16)	0.00819346	2.09	cmac_gs1_g15059.t1;cmac_gs1_g28961.t1;cmac_gs1_g7606.t1;cmac_gs1_g8550.t1	cmac_gs1_g15059;cmac_gs1_g28961;cmac_gs1_g7606;cmac_gs1_g8550
12	GO:0007599	hemostasis	The stopping of bleeding (loss of body fluid) or the arrest of the circulation to an organ or part.	21.429% (6/28)	0.00274896	2.56	cmac_gs1_g10291.t1;cmac_gs1_g15059.t1;cmac_gs1_g15471.t1;cmac_gs1_g20849.t2;cmac_gs1_g28961.t1;cmac_gs1_g7606.t1	cmac_gs1_g10291;cmac_gs1_g15059;cmac_gs1_g15471;cmac_gs1_g20849;cmac_gs1_g28961;cmac_gs1_g7606
13	GO:0007601	visual perception	The series of events required for an organism to receive a visual stimulus, convert it to a molecular signal, and recognize and characterize the signal. Visual stimuli are detected in the form of photons and are processed to form an image.	26.667% (4/15)	0.00640198	2.19	cmac_gs1_g21866.t1;cmac_gs1_g21867.t1;cmac_gs1_g21867.t2;cmac_gs1_g9210.t1	cmac_gs1_g21866;cmac_gs1_g21867;cmac_gs1_g21867;cmac_gs1_g9210
14	GO:0008016	regulation of heart contraction	Any process that modulates the frequency, rate or extent of heart contraction. Heart contraction is the process in which the heart decreases in volume in a characteristic way to propel blood through the body.	20% (5/25)	0.00853459	2.07	cmac_gs1_g12501.t1;cmac_gs1_g15059.t1;cmac_gs1_g21866.t1;cmac_gs1_g21867.t1;cmac_gs1_g21867.t2	cmac_gs1_g12501;cmac_gs1_g15059;cmac_gs1_g21866;cmac_gs1_g21867;cmac_gs1_g21867
15	GO:0008584	male gonad development	The process whose specific outcome is the progression of the male gonad over time, from its formation to the mature structure.	36.364% (4/11)	0.00182442	2.74	cmac_gs1_g12501.t1;cmac_gs1_g15059.t1;cmac_gs1_g28961.t1;cmac_gs1_g9210.t1	cmac_gs1_g12501;cmac_gs1_g15059;cmac_gs1_g28961;cmac_gs1_g9210
16	GO:0009584	detection of visible light	The series of events in which a visible light stimulus is received by a cell and converted into a molecular signal. A visible light stimulus is electromagnetic radiation that can be perceived visually by an organism; for organisms lacking a visual system,	37.5% (3/8)	0.00661389	2.18	cmac_gs1_g21866.t1;cmac_gs1_g21867.t1;cmac_gs1_g21867.t2	cmac_gs1_g21866;cmac_gs1_g21867;cmac_gs1_g21867
17	GO:0010522	regulation of calcium ion transport into cytosol	Any process that modulates the rate of the directed movement of calcium ions into the cytosol of a cell. The cytosol is that part of the cytoplasm that does not contain membranous or particulate subcellular components.	38.462% (5/13)	0.000344093	3.46	cmac_gs1_g15683.t1;cmac_gs1_g21866.t1;cmac_gs1_g21867.t1;cmac_gs1_g21867.t2;cmac_gs1_g28961.t1	cmac_gs1_g15683;cmac_gs1_g21866;cmac_gs1_g21867;cmac_gs1_g21867;cmac_gs1_g28961
18	GO:0010761	fibroblast migration	Cell migration that is accomplished by extension and retraction of a fibroblast pseudopodium. A fibroblast is a connective tissue cell which secretes an extracellular matrix rich in collagen and other macromolecules.	42.857% (3/7)	0.00429797	2.37	cmac_gs1_g15491.t1;cmac_gs1_g28961.t1;cmac_gs1_g7224.t1	cmac_gs1_g15491;cmac_gs1_g28961;cmac_gs1_g7224
19	GO:0010959	regulation of metal ion transport	Any process that modulates the frequency, rate, or extent of metal ion transport. Metal ion transport is the directed movement of metal ions, any metal ion with an electric charge, into, out of or within a cell, or between cells, by means of some agent su	15.909% (7/44)	0.00715308	2.15	cmac_gs1_g12501.t1;cmac_gs1_g15683.t1;cmac_gs1_g21866.t1;cmac_gs1_g21867.t1;cmac_gs1_g21867.t2;cmac_gs1_g28961.t1;cmac_gs1_g7224.t1	cmac_gs1_g12501;cmac_gs1_g15683;cmac_gs1_g21866;cmac_gs1_g21867;cmac_gs1_g21867;cmac_gs1_g28961;cmac_gs1_g7224
20	GO:0016545	male courtship behavior, veined wing vibration	The process during courtship where the male insect vibrates his wings. An example of this is found in Drosophila melanogaster.	37.5% (3/8)	0.00661389	2.18	cmac_gs1_g21866.t1;cmac_gs1_g21867.t1;cmac_gs1_g21867.t2	cmac_gs1_g21866;cmac_gs1_g21867;cmac_gs1_g21867
21	GO:0019953	sexual reproduction	A reproduction process that creates a new organism by combining the genetic material of two gametes, which may come from two organisms or from a single organism, in the case of self-fertilizing hermaphrodites, e.g. C. elegans, or self-fertilization in pla	8.333% (28/336)	0.00659324	2.18	cmac_gs1_g1049.t1;cmac_gs1_g12501.t1;cmac_gs1_g15059.t1;cmac_gs1_g15683.t1;cmac_gs1_g15684.t1;cmac_gs1_g18172.t1;cmac_gs1_g20.t1;cmac_gs1_g20795.t1;cmac_gs1_g21663.t1;cmac_gs1_g21866.t1;cmac_gs1_g21867.t1;cmac_gs1_g21867.t2;cmac_gs1_g22564.t1;cmac_gs1_g23	cmac_gs1_g1049;cmac_gs1_g12501;cmac_gs1_g15059;cmac_gs1_g15683;cmac_gs1_g15684;cmac_gs1_g18172;cmac_gs1_g20;cmac_gs1_g20795;cmac_gs1_g21663;cmac_gs1_g21866;cmac_gs1_g21867;cmac_gs1_g21867;cmac_gs1_g22564;cmac_gs1_g23917;cmac_gs1_g25479;cmac_gs1_g25741;cma
22	GO:0031112	positive regulation of microtubule polymerization or depolymerization	Any process that activates or increases the frequency, rate or extent of microtubule polymerization or depolymerization.	42.857% (3/7)	0.00429797	2.37	cmac_gs1_g12501.t1;cmac_gs1_g15491.t1;cmac_gs1_g19692.t1	cmac_gs1_g12501;cmac_gs1_g15491;cmac_gs1_g19692
23	GO:0031113	regulation of microtubule polymerization	Any process that modulates the frequency, rate or extent of microtubule polymerization.	33.333% (3/9)	0.00954254	2.02	cmac_gs1_g12501.t1;cmac_gs1_g15491.t1;cmac_gs1_g19692.t1	cmac_gs1_g12501;cmac_gs1_g15491;cmac_gs1_g19692
24	GO:0031116	positive regulation of microtubule polymerization	Any process that activates or increases the frequency, rate or extent of microtubule polymerization.	60% (3/5)	0.00132792	2.88	cmac_gs1_g12501.t1;cmac_gs1_g15491.t1;cmac_gs1_g19692.t1	cmac_gs1_g12501;cmac_gs1_g15491;cmac_gs1_g19692
25	GO:0031123	RNA 3'-end processing	Any process involved in forming the mature 3' end of an RNA molecule.	27.273% (9/33)	3.0567e-05	4.51	cmac_gs1_g16393.t1;cmac_gs1_g19301.t1;cmac_gs1_g21414.t1;cmac_gs1_g23102.t1;cmac_gs1_g28519.t1;cmac_gs1_g28803.t1;cmac_gs1_g29933.t1;cmac_gs1_g6577.t1;cmac_gs1_g8550.t1	cmac_gs1_g16393;cmac_gs1_g19301;cmac_gs1_g21414;cmac_gs1_g23102;cmac_gs1_g28519;cmac_gs1_g28803;cmac_gs1_g29933;cmac_gs1_g6577;cmac_gs1_g8550
26	GO:0031124	mRNA 3'-end processing	Any process involved in forming the mature 3' end of an mRNA molecule.	30.435% (7/23)	0.000115045	3.94	cmac_gs1_g16393.t1;cmac_gs1_g19301.t1;cmac_gs1_g21414.t1;cmac_gs1_g28803.t1;cmac_gs1_g29933.t1;cmac_gs1_g6577.t1;cmac_gs1_g8550.t1	cmac_gs1_g16393;cmac_gs1_g19301;cmac_gs1_g21414;cmac_gs1_g28803;cmac_gs1_g29933;cmac_gs1_g6577;cmac_gs1_g8550
27	GO:0031440	regulation of mRNA 3'-end processing	Any process that modulates the frequency, rate or extent of mRNA 3'-end processing, any process involved in forming the mature 3' end of an mRNA molecule.	37.5% (3/8)	0.00661389	2.18	cmac_gs1_g16393.t1;cmac_gs1_g29933.t1;cmac_gs1_g8550.t1	cmac_gs1_g16393;cmac_gs1_g29933;cmac_gs1_g8550
28	GO:0032273	positive regulation of protein polymerization	Any process that activates or increases the frequency, rate or extent of the process of creating protein polymers.	21.739% (5/23)	0.00588155	2.23	cmac_gs1_g1049.t1;cmac_gs1_g12501.t1;cmac_gs1_g15491.t1;cmac_gs1_g15683.t1;cmac_gs1_g19692.t1	cmac_gs1_g1049;cmac_gs1_g12501;cmac_gs1_g15491;cmac_gs1_g15683;cmac_gs1_g19692
29	GO:0032963	collagen metabolic process	The chemical reactions and pathways involving collagen, any of a group of fibrous proteins of very high tensile strength that form the main component of connective tissue in animals. Collagen is highly enriched in glycine (some regions are 33% glycine) an	37.5% (3/8)	0.00661389	2.18	cmac_gs1_g28961.t1;cmac_gs1_g7358.t1;cmac_gs1_g7606.t1	cmac_gs1_g28961;cmac_gs1_g7358;cmac_gs1_g7606
30	GO:0042044	fluid transport	The directed movement of substances that are in liquid form in normal living conditions into, out of or within a cell, or between cells, by means of some agent such as a transporter or pore.	60% (3/5)	0.00132792	2.88	cmac_gs1_g21866.t1;cmac_gs1_g21867.t1;cmac_gs1_g21867.t2	cmac_gs1_g21866;cmac_gs1_g21867;cmac_gs1_g21867
31	GO:0043631	RNA polyadenylation	The enzymatic addition of a sequence of adenylyl residues at the 3' end of an RNA molecule.	30.769% (4/13)	0.00364038	2.44	cmac_gs1_g21414.t1;cmac_gs1_g28803.t1;cmac_gs1_g6577.t1;cmac_gs1_g8550.t1	cmac_gs1_g21414;cmac_gs1_g28803;cmac_gs1_g6577;cmac_gs1_g8550
32	GO:0043933	protein-containing complex subunit organization	Any process in which macromolecules aggregate, disaggregate, or are modified, resulting in the formation, disassembly, or alteration of a protein complex.	8.333% (32/384)	0.0033932	2.47	cmac_gs1_g1049.t1;cmac_gs1_g11191.t1;cmac_gs1_g11264.t1;cmac_gs1_g11750.t1;cmac_gs1_g12501.t1;cmac_gs1_g15491.t1;cmac_gs1_g15683.t1;cmac_gs1_g15684.t1;cmac_gs1_g16393.t1;cmac_gs1_g16805.t1;cmac_gs1_g19692.t1;cmac_gs1_g20827.t1;cmac_gs1_g20915.t1;cmac_gs1_	cmac_gs1_g1049;cmac_gs1_g11191;cmac_gs1_g11264;cmac_gs1_g11750;cmac_gs1_g12501;cmac_gs1_g15491;cmac_gs1_g15683;cmac_gs1_g15684;cmac_gs1_g16393;cmac_gs1_g16805;cmac_gs1_g19692;cmac_gs1_g20827;cmac_gs1_g20915;cmac_gs1_g21414;cmac_gs1_g21663;cmac_gs1_g21866;
33	GO:0045433	male courtship behavior, veined wing generated song production	The process during wing vibration where the male insect produces a species-specific acoustic signal called a love song.	37.5% (3/8)	0.00661389	2.18	cmac_gs1_g21866.t1;cmac_gs1_g21867.t1;cmac_gs1_g21867.t2	cmac_gs1_g21866;cmac_gs1_g21867;cmac_gs1_g21867
34	GO:0046546	development of primary male sexual characteristics	The process whose specific outcome is the progression of the primary male sexual characteristics over time, from their formation to the mature structures. The primary male sexual characteristics are the testes, and they develop in response to sex hormone	33.333% (4/12)	0.00262613	2.58	cmac_gs1_g12501.t1;cmac_gs1_g15059.t1;cmac_gs1_g28961.t1;cmac_gs1_g9210.t1	cmac_gs1_g12501;cmac_gs1_g15059;cmac_gs1_g28961;cmac_gs1_g9210
35	GO:0046785	microtubule polymerization	The addition of tubulin heterodimers to one or both ends of a microtubule.	31.25% (5/16)	0.00102756	2.99	cmac_gs1_g12501.t1;cmac_gs1_g15491.t1;cmac_gs1_g19692.t1;cmac_gs1_g8930.t1;cmac_gs1_g8932.t1	cmac_gs1_g12501;cmac_gs1_g15491;cmac_gs1_g19692;cmac_gs1_g8930;cmac_gs1_g8932
36	GO:0050657	nucleic acid transport	The directed movement of nucleic acids, single or double-stranded polynucleotides involved in the storage, transmission and transfer of genetic information, into, out of or within a cell, or between cells, by means of some agent such as a transporter or p	17.143% (6/35)	0.00875674	2.06	cmac_gs1_g16393.t1;cmac_gs1_g19301.t1;cmac_gs1_g21414.t1;cmac_gs1_g28803.t1;cmac_gs1_g6577.t1;cmac_gs1_g712.t1	cmac_gs1_g16393;cmac_gs1_g19301;cmac_gs1_g21414;cmac_gs1_g28803;cmac_gs1_g6577;cmac_gs1_g712
37	GO:0050658	RNA transport	The directed movement of RNA, ribonucleic acids, into, out of or within a cell, or between cells, by means of some agent such as a transporter or pore.	17.143% (6/35)	0.00875674	2.06	cmac_gs1_g16393.t1;cmac_gs1_g19301.t1;cmac_gs1_g21414.t1;cmac_gs1_g28803.t1;cmac_gs1_g6577.t1;cmac_gs1_g712.t1	cmac_gs1_g16393;cmac_gs1_g19301;cmac_gs1_g21414;cmac_gs1_g28803;cmac_gs1_g6577;cmac_gs1_g712
38	GO:0050817	coagulation	The process in which a fluid solution, or part of it, changes into a solid or semisolid mass.	22.222% (6/27)	0.00225542	2.65	cmac_gs1_g10291.t1;cmac_gs1_g15059.t1;cmac_gs1_g15471.t1;cmac_gs1_g20849.t2;cmac_gs1_g28961.t1;cmac_gs1_g7606.t1	cmac_gs1_g10291;cmac_gs1_g15059;cmac_gs1_g15471;cmac_gs1_g20849;cmac_gs1_g28961;cmac_gs1_g7606
39	GO:0050953	sensory perception of light stimulus	The series of events required for an organism to receive a sensory light stimulus, convert it to a molecular signal, and recognize and characterize the signal. This is a neurological process.	26.667% (4/15)	0.00640198	2.19	cmac_gs1_g21866.t1;cmac_gs1_g21867.t1;cmac_gs1_g21867.t2;cmac_gs1_g9210.t1	cmac_gs1_g21866;cmac_gs1_g21867;cmac_gs1_g21867;cmac_gs1_g9210
40	GO:0051236	establishment of RNA localization	The directed movement of RNA to a specific location.	18.919% (7/37)	0.00261025	2.58	cmac_gs1_g16393.t1;cmac_gs1_g19301.t1;cmac_gs1_g21414.t1;cmac_gs1_g2240.t1;cmac_gs1_g28803.t1;cmac_gs1_g6577.t1;cmac_gs1_g712.t1	cmac_gs1_g16393;cmac_gs1_g19301;cmac_gs1_g21414;cmac_gs1_g2240;cmac_gs1_g28803;cmac_gs1_g6577;cmac_gs1_g712
41	GO:0051276	chromosome organization	A process that is carried out at the cellular level that results in the assembly, arrangement of constituent parts, or disassembly of chromosomes, structures composed of a very long molecule of DNA and associated proteins that carries hereditary informati	9.626% (18/187)	0.00749721	2.13	cmac_gs1_g12828.t1;cmac_gs1_g14996.t1;cmac_gs1_g16664.t1;cmac_gs1_g18172.t1;cmac_gs1_g19429.t1;cmac_gs1_g20.t1;cmac_gs1_g20795.t1;cmac_gs1_g21663.t1;cmac_gs1_g22564.t1;cmac_gs1_g231.t1;cmac_gs1_g25479.t1;cmac_gs1_g3238.t1;cmac_gs1_g412.t1;cmac_gs1_g4229.t	cmac_gs1_g12828;cmac_gs1_g14996;cmac_gs1_g16664;cmac_gs1_g18172;cmac_gs1_g19429;cmac_gs1_g20;cmac_gs1_g20795;cmac_gs1_g21663;cmac_gs1_g22564;cmac_gs1_g231;cmac_gs1_g25479;cmac_gs1_g3238;cmac_gs1_g412;cmac_gs1_g4229;cmac_gs1_g6958;cmac_gs1_g7606;cmac_gs1_g
42	GO:0051480	regulation of cytosolic calcium ion concentration	Any process involved in the maintenance of an internal steady state of calcium ions within the cytosol of a cell or between the cytosol and its surroundings.	20% (5/25)	0.00853459	2.07	cmac_gs1_g15683.t1;cmac_gs1_g21866.t1;cmac_gs1_g21867.t1;cmac_gs1_g21867.t2;cmac_gs1_g28961.t1	cmac_gs1_g15683;cmac_gs1_g21866;cmac_gs1_g21867;cmac_gs1_g21867;cmac_gs1_g28961
43	GO:0051651	maintenance of location in cell	Any process in which a substance or cellular entity, such as a protein complex or organelle, is maintained in a specific location within, or in the membrane of, a cell, and is prevented from moving elsewhere.	16.667% (8/48)	0.00301024	2.52	cmac_gs1_g12501.t1;cmac_gs1_g15471.t1;cmac_gs1_g15472.t1;cmac_gs1_g15683.t1;cmac_gs1_g20.t1;cmac_gs1_g28961.t1;cmac_gs1_g7224.t1;cmac_gs1_g9699.t1	cmac_gs1_g12501;cmac_gs1_g15471;cmac_gs1_g15472;cmac_gs1_g15683;cmac_gs1_g20;cmac_gs1_g28961;cmac_gs1_g7224;cmac_gs1_g9699
44	GO:0051924	regulation of calcium ion transport	Any process that modulates the frequency, rate or extent of the directed movement of calcium ions into, out of or within a cell, or between cells, by means of some agent such as a transporter or pore.	20% (5/25)	0.00853459	2.07	cmac_gs1_g15683.t1;cmac_gs1_g21866.t1;cmac_gs1_g21867.t1;cmac_gs1_g21867.t2;cmac_gs1_g28961.t1	cmac_gs1_g15683;cmac_gs1_g21866;cmac_gs1_g21867;cmac_gs1_g21867;cmac_gs1_g28961
45	GO:0060401	cytosolic calcium ion transport	The directed movement of calcium ions (Ca2+) into, out of or within the cytosol.	25% (5/20)	0.00307704	2.51	cmac_gs1_g15683.t1;cmac_gs1_g21866.t1;cmac_gs1_g21867.t1;cmac_gs1_g21867.t2;cmac_gs1_g28961.t1	cmac_gs1_g15683;cmac_gs1_g21866;cmac_gs1_g21867;cmac_gs1_g21867;cmac_gs1_g28961
46	GO:0060402	calcium ion transport into cytosol	The directed movement of calcium ions (Ca2+) into the cytosol.	29.412% (5/17)	0.00139504	2.86	cmac_gs1_g15683.t1;cmac_gs1_g21866.t1;cmac_gs1_g21867.t1;cmac_gs1_g21867.t2;cmac_gs1_g28961.t1	cmac_gs1_g15683;cmac_gs1_g21866;cmac_gs1_g21867;cmac_gs1_g21867;cmac_gs1_g28961
47	GO:0061983	meiosis II cell cycle process	A process that coontributes to the second meiotic division. The second meiotic division separates chromatids resulting in a haploid number of chromosomes.	37.5% (3/8)	0.00661389	2.18	cmac_gs1_g15683.t1;cmac_gs1_g21663.t1;cmac_gs1_g22564.t1	cmac_gs1_g15683;cmac_gs1_g21663;cmac_gs1_g22564
48	GO:0070633	transepithelial transport	The directed movement of a substance from one side of an epithelium to the other.	42.857% (3/7)	0.00429797	2.37	cmac_gs1_g21866.t1;cmac_gs1_g21867.t1;cmac_gs1_g21867.t2	cmac_gs1_g21866;cmac_gs1_g21867;cmac_gs1_g21867
49	GO:0071166	ribonucleoprotein complex localization	Any process in which a ribonucleoprotein complex is transported to, or maintained in, a specific location within a cell.	20.833% (5/24)	0.00712198	2.15	cmac_gs1_g16393.t1;cmac_gs1_g19301.t1;cmac_gs1_g28803.t1;cmac_gs1_g6577.t1;cmac_gs1_g712.t1	cmac_gs1_g16393;cmac_gs1_g19301;cmac_gs1_g28803;cmac_gs1_g6577;cmac_gs1_g712
50	GO:0071426	ribonucleoprotein complex export from nucleus	The directed movement of a ribonucleoprotein complex from the nucleus to the cytoplasm.	20.833% (5/24)	0.00712198	2.15	cmac_gs1_g16393.t1;cmac_gs1_g19301.t1;cmac_gs1_g28803.t1;cmac_gs1_g6577.t1;cmac_gs1_g712.t1	cmac_gs1_g16393;cmac_gs1_g19301;cmac_gs1_g28803;cmac_gs1_g6577;cmac_gs1_g712
51	GO:0086010	membrane depolarization during action potential	The process in which membrane potential changes in the depolarizing direction from the negative resting potential towards the positive membrane potential that will be the peak of the action potential.	60% (3/5)	0.00132792	2.88	cmac_gs1_g21866.t1;cmac_gs1_g21867.t1;cmac_gs1_g21867.t2	cmac_gs1_g21866;cmac_gs1_g21867;cmac_gs1_g21867
52	GO:0097352	autophagosome maturation	Removal of PI3P and Atg8/LC3 after the closure of the phagophore and before the fusion with the endosome/lysosome (e.g. mammals and insects) or vacuole (yeast), and that very likely destabilizes other Atg proteins and thus enables their efficient dissocia	28.571% (4/14)	0.00489137	2.31	cmac_gs1_g11191.t1;cmac_gs1_g21866.t1;cmac_gs1_g21867.t1;cmac_gs1_g21867.t2	cmac_gs1_g11191;cmac_gs1_g21866;cmac_gs1_g21867;cmac_gs1_g21867
53	GO:1903522	regulation of blood circulation	NA	20% (6/30)	0.00397379	2.4	cmac_gs1_g12501.t1;cmac_gs1_g15059.t1;cmac_gs1_g21866.t1;cmac_gs1_g21867.t1;cmac_gs1_g21867.t2;cmac_gs1_g7224.t1	cmac_gs1_g12501;cmac_gs1_g15059;cmac_gs1_g21866;cmac_gs1_g21867;cmac_gs1_g21867;cmac_gs1_g7224

## Sheet: Cross II
	GO.ID	term	definition	II.genes_frequency	II.pvalue	II.-log10_pvalue	II.Significant_genes	II.Significant_genes_symbol
Table S1. Enrichment of biological processes among genes that showed significant sex-by-dominance interaction in expression in cross II, using topGO (with nodeSize = 5). The reference gene set was all focal genes that passed our filtering steps.
	GO.ID	term	definition	I.genes_frequency	I.pvalue	I.-log10_pvalue	I.Significant_genes	I.Significant_genes_symbol
1	GO:0006643	membrane lipid metabolic process	The chemical reactions and pathways involving membrane lipids, any lipid found in or associated with a biological membrane.	6.818% (3/44)	0.00180954	2.74	cmac_gs1_g15545.t1;cmac_gs1_g15553.t1;cmac_gs1_g23195.t1	cmac_gs1_g15545;cmac_gs1_g15553;cmac_gs1_g23195
2	GO:0031122	cytoplasmic microtubule organization	A process that is carried out at the cellular level which results in the assembly, arrangement of constituent parts, or disassembly of structures formed of microtubules and associated proteins in the cytoplasm of a cell.	16.667% (2/12)	0.002022	2.69	cmac_gs1_g13043.t1;cmac_gs1_g8517.t1	cmac_gs1_g13043;cmac_gs1_g8517
3	GO:0046467	membrane lipid biosynthetic process	The chemical reactions and pathways resulting in the formation of membrane lipids, any lipid found in or associated with a biological membrane.	8.333% (2/24)	0.00812659	2.09	cmac_gs1_g15545.t1;cmac_gs1_g23195.t1	cmac_gs1_g15545;cmac_gs1_g23195

## Sheet: Cross III
Table S1. Enrichment of biological processes among genes that showed significant sex-by-dominance interaction in expression in cross III, using topGO (with nodeSize = 5). The reference gene set was all focal genes that passed our filtering steps.
	GO.ID	term	definition	III.genes_frequency	III.pvalue	III.-log10_pvalue	III.Significant_genes	III.Significant_genes_symbol
1	GO:0006296	nucleotide-excision repair, DNA incision, 5'-to lesion	The endonucleolytic cleavage of the damaged strand of DNA 5' to the site of damage. The incision occurs at the junction of single-stranded DNA and double-stranded DNA that is formed when the DNA duplex is unwound. The incision follows the incision formed	57.143% (4/7)	0.00481535	2.32	cmac_gs1_g14334.t1;cmac_gs1_g17946.t1;cmac_gs1_g22034.t1;cmac_gs1_g25842.t1	cmac_gs1_g14334;cmac_gs1_g17946;cmac_gs1_g22034;cmac_gs1_g25842
2	GO:0006301	postreplication repair	The conversion of DNA-damage induced single-stranded gaps into large molecular weight DNA after replication. Includes pathways that remove replication-blocking lesions in conjunction with DNA replication.	50% (4/8)	0.00875212	2.06	cmac_gs1_g16543.t1;cmac_gs1_g17946.t1;cmac_gs1_g22034.t1;cmac_gs1_g23014.t1	cmac_gs1_g16543;cmac_gs1_g17946;cmac_gs1_g22034;cmac_gs1_g23014
3	GO:0006405	RNA export from nucleus	The directed movement of RNA from the nucleus to the cytoplasm.	30% (9/30)	0.00553506	2.26	cmac_gs1_g1030.t1;cmac_gs1_g123.t1;cmac_gs1_g12694.t1;cmac_gs1_g12698.t1;cmac_gs1_g13305.t1;cmac_gs1_g21533.t1;cmac_gs1_g21536.t1;cmac_gs1_g21770.t1;cmac_gs1_g531.t1	cmac_gs1_g1030;cmac_gs1_g123;cmac_gs1_g12694;cmac_gs1_g12698;cmac_gs1_g13305;cmac_gs1_g21533;cmac_gs1_g21536;cmac_gs1_g21770;cmac_gs1_g531
4	GO:0006406	mRNA export from nucleus	The directed movement of mRNA from the nucleus to the cytoplasm.	36% (9/25)	0.00134065	2.87	cmac_gs1_g1030.t1;cmac_gs1_g123.t1;cmac_gs1_g12694.t1;cmac_gs1_g12698.t1;cmac_gs1_g13305.t1;cmac_gs1_g21533.t1;cmac_gs1_g21536.t1;cmac_gs1_g21770.t1;cmac_gs1_g531.t1	cmac_gs1_g1030;cmac_gs1_g123;cmac_gs1_g12694;cmac_gs1_g12698;cmac_gs1_g13305;cmac_gs1_g21533;cmac_gs1_g21536;cmac_gs1_g21770;cmac_gs1_g531
5	GO:0006486	protein glycosylation	A protein modification process that results in the addition of a carbohydrate or carbohydrate derivative unit to a protein amino acid, e.g. the addition of glycan chains to proteins.	26.087% (12/46)	0.00508622	2.29	cmac_gs1_g15112.t1;cmac_gs1_g17913.t1;cmac_gs1_g19265.t1;cmac_gs1_g22996.t1;cmac_gs1_g23015.t1;cmac_gs1_g23108.t1;cmac_gs1_g23245.t1;cmac_gs1_g23707.t1;cmac_gs1_g29950.t1;cmac_gs1_g6937.t1;cmac_gs1_g7289.t1;cmac_gs1_g7451.t1	cmac_gs1_g15112;cmac_gs1_g17913;cmac_gs1_g19265;cmac_gs1_g22996;cmac_gs1_g23015;cmac_gs1_g23108;cmac_gs1_g23245;cmac_gs1_g23707;cmac_gs1_g29950;cmac_gs1_g6937;cmac_gs1_g7289;cmac_gs1_g7451
6	GO:0006487	protein N-linked glycosylation	A protein glycosylation process in which a carbohydrate or carbohydrate derivative unit is added to a protein via the N4 atom of peptidyl-asparagine, the omega-N of arginine, or the N1' atom peptidyl-tryptophan.	35.714% (10/28)	0.00077651	3.11	cmac_gs1_g15112.t1;cmac_gs1_g17913.t1;cmac_gs1_g19265.t1;cmac_gs1_g22996.t1;cmac_gs1_g23015.t1;cmac_gs1_g23707.t1;cmac_gs1_g29950.t1;cmac_gs1_g6937.t1;cmac_gs1_g7289.t1;cmac_gs1_g7451.t1	cmac_gs1_g15112;cmac_gs1_g17913;cmac_gs1_g19265;cmac_gs1_g22996;cmac_gs1_g23015;cmac_gs1_g23707;cmac_gs1_g29950;cmac_gs1_g6937;cmac_gs1_g7289;cmac_gs1_g7451
7	GO:0006606	protein import into nucleus	The directed movement of a protein from the cytoplasm to the nucleus.	33.333% (12/36)	0.000480726	3.32	cmac_gs1_g123.t1;cmac_gs1_g12694.t1;cmac_gs1_g12698.t1;cmac_gs1_g12754.t1;cmac_gs1_g15461.t2;cmac_gs1_g16155.t1;cmac_gs1_g16677.t1;cmac_gs1_g21770.t1;cmac_gs1_g531.t1;cmac_gs1_g545.t1;cmac_gs1_g596.t1;cmac_gs1_g8526.t1	cmac_gs1_g123;cmac_gs1_g12694;cmac_gs1_g12698;cmac_gs1_g12754;cmac_gs1_g15461;cmac_gs1_g16155;cmac_gs1_g16677;cmac_gs1_g21770;cmac_gs1_g531;cmac_gs1_g545;cmac_gs1_g596;cmac_gs1_g8526
8	GO:0006821	chloride transport	The directed movement of chloride into, out of or within a cell, or between cells, by means of some agent such as a transporter or pore.	35% (7/20)	0.00558563	2.25	cmac_gs1_g12191.t1;cmac_gs1_g12903.t2;cmac_gs1_g12905.t1;cmac_gs1_g19242.t1;cmac_gs1_g26770.t1;cmac_gs1_g30065.t1;cmac_gs1_g30066.t1	cmac_gs1_g12191;cmac_gs1_g12903;cmac_gs1_g12905;cmac_gs1_g19242;cmac_gs1_g26770;cmac_gs1_g30065;cmac_gs1_g30066
9	GO:0006888	endoplasmic reticulum to Golgi vesicle-mediated transport	The directed movement of substances from the endoplasmic reticulum (ER) to the Golgi, mediated by COP II vesicles. Small COP II coated vesicles form from the ER and then fuse directly with the cis-Golgi. Larger structures are transported along microtubule	28.889% (13/45)	0.00130645	2.88	cmac_gs1_g15371.t1;cmac_gs1_g15938.t1;cmac_gs1_g17305.t1;cmac_gs1_g19250.t1;cmac_gs1_g2234.t1;cmac_gs1_g23706.t1;cmac_gs1_g29950.t1;cmac_gs1_g30677.t1;cmac_gs1_g3443.t1;cmac_gs1_g4136.t1;cmac_gs1_g4641.t1;cmac_gs1_g4675.t1;cmac_gs1_g5975.t1	cmac_gs1_g15371;cmac_gs1_g15938;cmac_gs1_g17305;cmac_gs1_g19250;cmac_gs1_g2234;cmac_gs1_g23706;cmac_gs1_g29950;cmac_gs1_g30677;cmac_gs1_g3443;cmac_gs1_g4136;cmac_gs1_g4641;cmac_gs1_g4675;cmac_gs1_g5975
10	GO:0006890	retrograde vesicle-mediated transport, Golgi to endoplasmic reticulum	The directed movement of substances from the Golgi back to the endoplasmic reticulum, mediated by vesicles bearing specific protein coats such as COPI or COG.	38.095% (8/21)	0.0016393	2.79	cmac_gs1_g1401.t1;cmac_gs1_g15867.t1;cmac_gs1_g17305.t1;cmac_gs1_g19250.t1;cmac_gs1_g2234.t1;cmac_gs1_g23706.t1;cmac_gs1_g30677.t1;cmac_gs1_g82.t1	cmac_gs1_g1401;cmac_gs1_g15867;cmac_gs1_g17305;cmac_gs1_g19250;cmac_gs1_g2234;cmac_gs1_g23706;cmac_gs1_g30677;cmac_gs1_g82
11	GO:0006913	nucleocytoplasmic transport	The directed movement of molecules between the nucleus and the cytoplasm.	24% (18/75)	0.00180128	2.74	cmac_gs1_g1030.t1;cmac_gs1_g123.t1;cmac_gs1_g12694.t1;cmac_gs1_g12698.t1;cmac_gs1_g12754.t1;cmac_gs1_g13305.t1;cmac_gs1_g15461.t2;cmac_gs1_g16155.t1;cmac_gs1_g16677.t1;cmac_gs1_g21533.t1;cmac_gs1_g21536.t1;cmac_gs1_g21770.t1;cmac_gs1_g26560.t1;cmac_gs1_g3	cmac_gs1_g1030;cmac_gs1_g123;cmac_gs1_g12694;cmac_gs1_g12698;cmac_gs1_g12754;cmac_gs1_g13305;cmac_gs1_g15461;cmac_gs1_g16155;cmac_gs1_g16677;cmac_gs1_g21533;cmac_gs1_g21536;cmac_gs1_g21770;cmac_gs1_g26560;cmac_gs1_g3793;cmac_gs1_g531;cmac_gs1_g545;cmac_gs
12	GO:0006997	nucleus organization	A process that is carried out at the cellular level which results in the assembly, arrangement of constituent parts, or disassembly of the nucleus.	39.394% (13/33)	3.77654e-05	4.42	cmac_gs1_g123.t1;cmac_gs1_g12694.t1;cmac_gs1_g12698.t1;cmac_gs1_g1516.t1;cmac_gs1_g15461.t2;cmac_gs1_g15867.t1;cmac_gs1_g21770.t1;cmac_gs1_g22230.t1;cmac_gs1_g531.t1;cmac_gs1_g545.t1;cmac_gs1_g73.t1;cmac_gs1_g999.t2;cmac_gs1_g999.t4	cmac_gs1_g123;cmac_gs1_g12694;cmac_gs1_g12698;cmac_gs1_g1516;cmac_gs1_g15461;cmac_gs1_g15867;cmac_gs1_g21770;cmac_gs1_g22230;cmac_gs1_g531;cmac_gs1_g545;cmac_gs1_g73;cmac_gs1_g999;cmac_gs1_g999
13	GO:0006999	nuclear pore organization	A process that is carried out at the cellular level which results in the assembly, arrangement of constituent parts, or disassembly of the nuclear pore.	85.714% (6/7)	1.53932e-05	4.81	cmac_gs1_g123.t1;cmac_gs1_g12694.t1;cmac_gs1_g12698.t1;cmac_gs1_g15461.t2;cmac_gs1_g21770.t1;cmac_gs1_g531.t1	cmac_gs1_g123;cmac_gs1_g12694;cmac_gs1_g12698;cmac_gs1_g15461;cmac_gs1_g21770;cmac_gs1_g531
14	GO:0015698	inorganic anion transport	The directed movement of inorganic anions into, out of or within a cell, or between cells, by means of some agent such as a transporter or pore. Inorganic anions are atoms or small molecules with a negative charge which do not contain carbon in covalent l	27.273% (12/44)	0.00341791	2.47	cmac_gs1_g12191.t1;cmac_gs1_g12903.t2;cmac_gs1_g12905.t1;cmac_gs1_g1791.t1;cmac_gs1_g18547.t1;cmac_gs1_g19242.t1;cmac_gs1_g22140.t1;cmac_gs1_g23727.t1;cmac_gs1_g26770.t1;cmac_gs1_g30065.t1;cmac_gs1_g30066.t1;cmac_gs1_g3114.t1	cmac_gs1_g12191;cmac_gs1_g12903;cmac_gs1_g12905;cmac_gs1_g1791;cmac_gs1_g18547;cmac_gs1_g19242;cmac_gs1_g22140;cmac_gs1_g23727;cmac_gs1_g26770;cmac_gs1_g30065;cmac_gs1_g30066;cmac_gs1_g3114
15	GO:0017038	protein import	The targeting and directed movement of proteins into a cell or organelle. Not all import involves an initial targeting event.	30.435% (14/46)	0.000474321	3.32	cmac_gs1_g123.t1;cmac_gs1_g12694.t1;cmac_gs1_g12698.t1;cmac_gs1_g12754.t1;cmac_gs1_g15461.t2;cmac_gs1_g16155.t1;cmac_gs1_g16677.t1;cmac_gs1_g21770.t1;cmac_gs1_g23109.t1;cmac_gs1_g25418.t1;cmac_gs1_g531.t1;cmac_gs1_g545.t1;cmac_gs1_g596.t1;cmac_gs1_g8526.t	cmac_gs1_g123;cmac_gs1_g12694;cmac_gs1_g12698;cmac_gs1_g12754;cmac_gs1_g15461;cmac_gs1_g16155;cmac_gs1_g16677;cmac_gs1_g21770;cmac_gs1_g23109;cmac_gs1_g25418;cmac_gs1_g531;cmac_gs1_g545;cmac_gs1_g596;cmac_gs1_g8526
16	GO:0018196	peptidyl-asparagine modification	The modification of peptidyl-asparagine.	46.154% (6/13)	0.00203854	2.69	cmac_gs1_g15112.t1;cmac_gs1_g17913.t1;cmac_gs1_g19265.t1;cmac_gs1_g22996.t1;cmac_gs1_g23707.t1;cmac_gs1_g6937.t1	cmac_gs1_g15112;cmac_gs1_g17913;cmac_gs1_g19265;cmac_gs1_g22996;cmac_gs1_g23707;cmac_gs1_g6937
17	GO:0018279	protein N-linked glycosylation via asparagine	The glycosylation of protein via the N4 atom of peptidyl-asparagine forming N4-glycosyl-L-asparagine; the most common form is N-acetylglucosaminyl asparagine; N-acetylgalactosaminyl asparagine and N4 glucosyl asparagine also occur. This modification typic	46.154% (6/13)	0.00203854	2.69	cmac_gs1_g15112.t1;cmac_gs1_g17913.t1;cmac_gs1_g19265.t1;cmac_gs1_g22996.t1;cmac_gs1_g23707.t1;cmac_gs1_g6937.t1	cmac_gs1_g15112;cmac_gs1_g17913;cmac_gs1_g19265;cmac_gs1_g22996;cmac_gs1_g23707;cmac_gs1_g6937
18	GO:0031503	protein-containing complex localization	A localization process that acts on a protein complex; the complex is transported to, or maintained in, a specific location.	25.862% (15/58)	0.00195859	2.71	cmac_gs1_g1030.t1;cmac_gs1_g123.t1;cmac_gs1_g12694.t1;cmac_gs1_g12698.t1;cmac_gs1_g13305.t1;cmac_gs1_g15670.t1;cmac_gs1_g16181.t1;cmac_gs1_g2146.t1;cmac_gs1_g21533.t1;cmac_gs1_g21536.t1;cmac_gs1_g21770.t1;cmac_gs1_g22230.t1;cmac_gs1_g5246.t1;cmac_gs1_g531	cmac_gs1_g1030;cmac_gs1_g123;cmac_gs1_g12694;cmac_gs1_g12698;cmac_gs1_g13305;cmac_gs1_g15670;cmac_gs1_g16181;cmac_gs1_g2146;cmac_gs1_g21533;cmac_gs1_g21536;cmac_gs1_g21770;cmac_gs1_g22230;cmac_gs1_g5246;cmac_gs1_g531;cmac_gs1_g6582
19	GO:0031929	TOR signaling	A series of molecular signals mediated by TOR (Target of rapamycin) proteins, members of the phosphoinositide (PI) 3-kinase related kinase (PIKK) family that act as serine/threonine kinases in response to nutrient availability or growth factors.	29.412% (10/34)	0.0040921	2.39	cmac_gs1_g12754.t1;cmac_gs1_g1442.t1;cmac_gs1_g15468.t1;cmac_gs1_g24662.t1;cmac_gs1_g25742.t1;cmac_gs1_g25743.t1;cmac_gs1_g26746.t1;cmac_gs1_g4307.t1;cmac_gs1_g5868.t1;cmac_gs1_g5868.t2	cmac_gs1_g12754;cmac_gs1_g1442;cmac_gs1_g15468;cmac_gs1_g24662;cmac_gs1_g25742;cmac_gs1_g25743;cmac_gs1_g26746;cmac_gs1_g4307;cmac_gs1_g5868;cmac_gs1_g5868
20	GO:0032006	regulation of TOR signaling	Any process that modulates the frequency, rate or extent of TOR signaling.	36% (9/25)	0.00134065	2.87	cmac_gs1_g12754.t1;cmac_gs1_g1442.t1;cmac_gs1_g15468.t1;cmac_gs1_g24662.t1;cmac_gs1_g25742.t1;cmac_gs1_g25743.t1;cmac_gs1_g4307.t1;cmac_gs1_g5868.t1;cmac_gs1_g5868.t2	cmac_gs1_g12754;cmac_gs1_g1442;cmac_gs1_g15468;cmac_gs1_g24662;cmac_gs1_g25742;cmac_gs1_g25743;cmac_gs1_g4307;cmac_gs1_g5868;cmac_gs1_g5868
21	GO:0032007	negative regulation of TOR signaling	Any process that stops, prevents, or reduces the frequency, rate or extent of TOR signaling.	50% (7/14)	0.000460534	3.34	cmac_gs1_g12754.t1;cmac_gs1_g24662.t1;cmac_gs1_g25742.t1;cmac_gs1_g25743.t1;cmac_gs1_g4307.t1;cmac_gs1_g5868.t1;cmac_gs1_g5868.t2	cmac_gs1_g12754;cmac_gs1_g24662;cmac_gs1_g25742;cmac_gs1_g25743;cmac_gs1_g4307;cmac_gs1_g5868;cmac_gs1_g5868
22	GO:0033683	nucleotide-excision repair, DNA incision	A process that results in the endonucleolytic cleavage of the damaged strand of DNA. The incision occurs at the junction of single-stranded DNA and double-stranded DNA that is formed when the DNA duplex is unwound.	57.143% (4/7)	0.00481535	2.32	cmac_gs1_g14334.t1;cmac_gs1_g17946.t1;cmac_gs1_g22034.t1;cmac_gs1_g25842.t1	cmac_gs1_g14334;cmac_gs1_g17946;cmac_gs1_g22034;cmac_gs1_g25842
23	GO:0034504	protein localization to nucleus	A process in which a protein transports or maintains the localization of another protein to the nucleus.	24.194% (15/62)	0.00396547	2.4	cmac_gs1_g123.t1;cmac_gs1_g12694.t1;cmac_gs1_g12698.t1;cmac_gs1_g12754.t1;cmac_gs1_g15461.t2;cmac_gs1_g15509.t1;cmac_gs1_g16155.t1;cmac_gs1_g16677.t1;cmac_gs1_g21770.t1;cmac_gs1_g22099.t1;cmac_gs1_g24662.t1;cmac_gs1_g531.t1;cmac_gs1_g545.t1;cmac_gs1_g596.	cmac_gs1_g123;cmac_gs1_g12694;cmac_gs1_g12698;cmac_gs1_g12754;cmac_gs1_g15461;cmac_gs1_g15509;cmac_gs1_g16155;cmac_gs1_g16677;cmac_gs1_g21770;cmac_gs1_g22099;cmac_gs1_g24662;cmac_gs1_g531;cmac_gs1_g545;cmac_gs1_g596;cmac_gs1_g8526
24	GO:0034976	response to endoplasmic reticulum stress	Any process that results in a change in state or activity of a cell (in terms of movement, secretion, enzyme production, gene expression, etc.) as a result of a stress acting at the endoplasmic reticulum. ER stress usually results from the accumulation of	26.087% (18/69)	0.000626268	3.2	cmac_gs1_g10211.t1;cmac_gs1_g11027.t1;cmac_gs1_g123.t1;cmac_gs1_g1452.t1;cmac_gs1_g1548.t2;cmac_gs1_g15938.t1;cmac_gs1_g16155.t1;cmac_gs1_g16235.t1;cmac_gs1_g19245.t1;cmac_gs1_g23015.t1;cmac_gs1_g23734.t1;cmac_gs1_g24662.t1;cmac_gs1_g30811.t1;cmac_gs1_g34	cmac_gs1_g10211;cmac_gs1_g11027;cmac_gs1_g123;cmac_gs1_g1452;cmac_gs1_g1548;cmac_gs1_g15938;cmac_gs1_g16155;cmac_gs1_g16235;cmac_gs1_g19245;cmac_gs1_g23015;cmac_gs1_g23734;cmac_gs1_g24662;cmac_gs1_g30811;cmac_gs1_g3443;cmac_gs1_g4641;cmac_gs1_g6937;cmac_g
25	GO:0038202	TORC1 signaling	A series of intracellular molecular signals mediated by TORC1; TOR (target of rapamycin) in complex with at least Raptor (regulatory-associated protein of TOR), or orthologs of, and other signaling components.	32% (8/25)	0.00573304	2.24	cmac_gs1_g1442.t1;cmac_gs1_g24662.t1;cmac_gs1_g25742.t1;cmac_gs1_g25743.t1;cmac_gs1_g26746.t1;cmac_gs1_g4307.t1;cmac_gs1_g5868.t1;cmac_gs1_g5868.t2	cmac_gs1_g1442;cmac_gs1_g24662;cmac_gs1_g25742;cmac_gs1_g25743;cmac_gs1_g26746;cmac_gs1_g4307;cmac_gs1_g5868;cmac_gs1_g5868
26	GO:0043413	macromolecule glycosylation	The covalent attachment of a glycosyl residue to one or more monomeric units in a polypeptide, polynucleotide, polysaccharide, or other biological macromolecule.	26.087% (12/46)	0.00508622	2.29	cmac_gs1_g15112.t1;cmac_gs1_g17913.t1;cmac_gs1_g19265.t1;cmac_gs1_g22996.t1;cmac_gs1_g23015.t1;cmac_gs1_g23108.t1;cmac_gs1_g23245.t1;cmac_gs1_g23707.t1;cmac_gs1_g29950.t1;cmac_gs1_g6937.t1;cmac_gs1_g7289.t1;cmac_gs1_g7451.t1	cmac_gs1_g15112;cmac_gs1_g17913;cmac_gs1_g19265;cmac_gs1_g22996;cmac_gs1_g23015;cmac_gs1_g23108;cmac_gs1_g23245;cmac_gs1_g23707;cmac_gs1_g29950;cmac_gs1_g6937;cmac_gs1_g7289;cmac_gs1_g7451
27	GO:0043486	histone exchange	The replacement, within chromatin, of resident histones or histone subunits with alternative, sometimes variant, histones or subunits.	41.667% (5/12)	0.00834861	2.08	cmac_gs1_g12963.t1;cmac_gs1_g1516.t1;cmac_gs1_g15466.t1;cmac_gs1_g999.t2;cmac_gs1_g999.t4	cmac_gs1_g12963;cmac_gs1_g1516;cmac_gs1_g15466;cmac_gs1_g999;cmac_gs1_g999
28	GO:0046662	regulation of oviposition	Any process that modulates the frequency, rate or extent of the deposition of eggs, either fertilized or not, upon a surface or into a medium.	33.333% (7/21)	0.00755879	2.12	cmac_gs1_g17305.t1;cmac_gs1_g17376.t1;cmac_gs1_g1753.t1;cmac_gs1_g19250.t1;cmac_gs1_g21455.t1;cmac_gs1_g23706.t1;cmac_gs1_g5246.t1	cmac_gs1_g17305;cmac_gs1_g17376;cmac_gs1_g1753;cmac_gs1_g19250;cmac_gs1_g21455;cmac_gs1_g23706;cmac_gs1_g5246
29	GO:0048193	Golgi vesicle transport	The directed movement of substances into, out of or within the Golgi apparatus, mediated by vesicles.	23.457% (19/81)	0.00180416	2.74	cmac_gs1_g10126.t1;cmac_gs1_g1401.t1;cmac_gs1_g15371.t1;cmac_gs1_g15867.t1;cmac_gs1_g15938.t1;cmac_gs1_g17305.t1;cmac_gs1_g19250.t1;cmac_gs1_g2234.t1;cmac_gs1_g23245.t1;cmac_gs1_g23706.t1;cmac_gs1_g26778.t1;cmac_gs1_g29950.t1;cmac_gs1_g30677.t1;cmac_gs1_g	cmac_gs1_g10126;cmac_gs1_g1401;cmac_gs1_g15371;cmac_gs1_g15867;cmac_gs1_g15938;cmac_gs1_g17305;cmac_gs1_g19250;cmac_gs1_g2234;cmac_gs1_g23245;cmac_gs1_g23706;cmac_gs1_g26778;cmac_gs1_g29950;cmac_gs1_g30677;cmac_gs1_g3443;cmac_gs1_g4136;cmac_gs1_g4641;cmac
30	GO:0051028	mRNA transport	The directed movement of mRNA, messenger ribonucleic acid, into, out of or within a cell, or between cells, by means of some agent such as a transporter or pore.	32.143% (9/28)	0.00329968	2.48	cmac_gs1_g1030.t1;cmac_gs1_g123.t1;cmac_gs1_g12694.t1;cmac_gs1_g12698.t1;cmac_gs1_g13305.t1;cmac_gs1_g21533.t1;cmac_gs1_g21536.t1;cmac_gs1_g21770.t1;cmac_gs1_g531.t1	cmac_gs1_g1030;cmac_gs1_g123;cmac_gs1_g12694;cmac_gs1_g12698;cmac_gs1_g13305;cmac_gs1_g21533;cmac_gs1_g21536;cmac_gs1_g21770;cmac_gs1_g531
31	GO:0051169	nuclear transport	The directed movement of substances into, out of, or within the nucleus.	23.684% (18/76)	0.00211563	2.67	cmac_gs1_g1030.t1;cmac_gs1_g123.t1;cmac_gs1_g12694.t1;cmac_gs1_g12698.t1;cmac_gs1_g12754.t1;cmac_gs1_g13305.t1;cmac_gs1_g15461.t2;cmac_gs1_g16155.t1;cmac_gs1_g16677.t1;cmac_gs1_g21533.t1;cmac_gs1_g21536.t1;cmac_gs1_g21770.t1;cmac_gs1_g26560.t1;cmac_gs1_g3	cmac_gs1_g1030;cmac_gs1_g123;cmac_gs1_g12694;cmac_gs1_g12698;cmac_gs1_g12754;cmac_gs1_g13305;cmac_gs1_g15461;cmac_gs1_g16155;cmac_gs1_g16677;cmac_gs1_g21533;cmac_gs1_g21536;cmac_gs1_g21770;cmac_gs1_g26560;cmac_gs1_g3793;cmac_gs1_g531;cmac_gs1_g545;cmac_gs
32	GO:0051170	import into nucleus	The directed movement of substances into the nucleus.	30.233% (13/43)	0.000812928	3.09	cmac_gs1_g123.t1;cmac_gs1_g12694.t1;cmac_gs1_g12698.t1;cmac_gs1_g12754.t1;cmac_gs1_g15461.t2;cmac_gs1_g16155.t1;cmac_gs1_g16677.t1;cmac_gs1_g21770.t1;cmac_gs1_g26560.t1;cmac_gs1_g531.t1;cmac_gs1_g545.t1;cmac_gs1_g596.t1;cmac_gs1_g8526.t1	cmac_gs1_g123;cmac_gs1_g12694;cmac_gs1_g12698;cmac_gs1_g12754;cmac_gs1_g15461;cmac_gs1_g16155;cmac_gs1_g16677;cmac_gs1_g21770;cmac_gs1_g26560;cmac_gs1_g531;cmac_gs1_g545;cmac_gs1_g596;cmac_gs1_g8526
33	GO:0070085	glycosylation	The covalent attachment and further modification of carbohydrate residues to a substrate molecule.	25.532% (12/47)	0.00613494	2.21	cmac_gs1_g15112.t1;cmac_gs1_g17913.t1;cmac_gs1_g19265.t1;cmac_gs1_g22996.t1;cmac_gs1_g23015.t1;cmac_gs1_g23108.t1;cmac_gs1_g23245.t1;cmac_gs1_g23707.t1;cmac_gs1_g29950.t1;cmac_gs1_g6937.t1;cmac_gs1_g7289.t1;cmac_gs1_g7451.t1	cmac_gs1_g15112;cmac_gs1_g17913;cmac_gs1_g19265;cmac_gs1_g22996;cmac_gs1_g23015;cmac_gs1_g23108;cmac_gs1_g23245;cmac_gs1_g23707;cmac_gs1_g29950;cmac_gs1_g6937;cmac_gs1_g7289;cmac_gs1_g7451
34	GO:0071166	ribonucleoprotein complex localization	Any process in which a ribonucleoprotein complex is transported to, or maintained in, a specific location within a cell.	28.125% (9/32)	0.00879246	2.06	cmac_gs1_g1030.t1;cmac_gs1_g123.t1;cmac_gs1_g12694.t1;cmac_gs1_g12698.t1;cmac_gs1_g13305.t1;cmac_gs1_g21533.t1;cmac_gs1_g21536.t1;cmac_gs1_g21770.t1;cmac_gs1_g531.t1	cmac_gs1_g1030;cmac_gs1_g123;cmac_gs1_g12694;cmac_gs1_g12698;cmac_gs1_g13305;cmac_gs1_g21533;cmac_gs1_g21536;cmac_gs1_g21770;cmac_gs1_g531
35	GO:0071426	ribonucleoprotein complex export from nucleus	The directed movement of a ribonucleoprotein complex from the nucleus to the cytoplasm.	30% (9/30)	0.00553506	2.26	cmac_gs1_g1030.t1;cmac_gs1_g123.t1;cmac_gs1_g12694.t1;cmac_gs1_g12698.t1;cmac_gs1_g13305.t1;cmac_gs1_g21533.t1;cmac_gs1_g21536.t1;cmac_gs1_g21770.t1;cmac_gs1_g531.t1	cmac_gs1_g1030;cmac_gs1_g123;cmac_gs1_g12694;cmac_gs1_g12698;cmac_gs1_g13305;cmac_gs1_g21533;cmac_gs1_g21536;cmac_gs1_g21770;cmac_gs1_g531
36	GO:0071427	mRNA-containing ribonucleoprotein complex export from nucleus	The directed movement of a ribonucleoprotein complex that contains messenger RNA from the nucleus to the cytoplasm.	36% (9/25)	0.00134065	2.87	cmac_gs1_g1030.t1;cmac_gs1_g123.t1;cmac_gs1_g12694.t1;cmac_gs1_g12698.t1;cmac_gs1_g13305.t1;cmac_gs1_g21533.t1;cmac_gs1_g21536.t1;cmac_gs1_g21770.t1;cmac_gs1_g531.t1	cmac_gs1_g1030;cmac_gs1_g123;cmac_gs1_g12694;cmac_gs1_g12698;cmac_gs1_g13305;cmac_gs1_g21533;cmac_gs1_g21536;cmac_gs1_g21770;cmac_gs1_g531
37	GO:0098656	anion transmembrane transport	The process in which an anion is transported across a membrane.	21.348% (19/89)	0.00562145	2.25	cmac_gs1_g11978.t1;cmac_gs1_g11981.t2;cmac_gs1_g12191.t1;cmac_gs1_g12903.t2;cmac_gs1_g12905.t1;cmac_gs1_g1555.t1;cmac_gs1_g1791.t1;cmac_gs1_g18547.t1;cmac_gs1_g19242.t1;cmac_gs1_g22140.t1;cmac_gs1_g23015.t1;cmac_gs1_g23727.t1;cmac_gs1_g25778.t1;cmac_gs1_g	cmac_gs1_g11978;cmac_gs1_g11981;cmac_gs1_g12191;cmac_gs1_g12903;cmac_gs1_g12905;cmac_gs1_g1555;cmac_gs1_g1791;cmac_gs1_g18547;cmac_gs1_g19242;cmac_gs1_g22140;cmac_gs1_g23015;cmac_gs1_g23727;cmac_gs1_g25778;cmac_gs1_g26770;cmac_gs1_g30065;cmac_gs1_g30066;c
38	GO:0098661	inorganic anion transmembrane transport	The process in which an inorganic anion is transported across a membrane.	33.333% (8/24)	0.00432748	2.36	cmac_gs1_g12191.t1;cmac_gs1_g12903.t2;cmac_gs1_g12905.t1;cmac_gs1_g19242.t1;cmac_gs1_g23727.t1;cmac_gs1_g26770.t1;cmac_gs1_g30065.t1;cmac_gs1_g30066.t1	cmac_gs1_g12191;cmac_gs1_g12903;cmac_gs1_g12905;cmac_gs1_g19242;cmac_gs1_g23727;cmac_gs1_g26770;cmac_gs1_g30065;cmac_gs1_g30066
39	GO:1902476	chloride transmembrane transport	NA	35% (7/20)	0.00558563	2.25	cmac_gs1_g12191.t1;cmac_gs1_g12903.t2;cmac_gs1_g12905.t1;cmac_gs1_g19242.t1;cmac_gs1_g26770.t1;cmac_gs1_g30065.t1;cmac_gs1_g30066.t1	cmac_gs1_g12191;cmac_gs1_g12903;cmac_gs1_g12905;cmac_gs1_g19242;cmac_gs1_g26770;cmac_gs1_g30065;cmac_gs1_g30066
40	GO:1903432	regulation of TORC1 signaling	NA	41.176% (7/17)	0.00191069	2.72	cmac_gs1_g1442.t1;cmac_gs1_g24662.t1;cmac_gs1_g25742.t1;cmac_gs1_g25743.t1;cmac_gs1_g4307.t1;cmac_gs1_g5868.t1;cmac_gs1_g5868.t2	cmac_gs1_g1442;cmac_gs1_g24662;cmac_gs1_g25742;cmac_gs1_g25743;cmac_gs1_g4307;cmac_gs1_g5868;cmac_gs1_g5868
41	GO:1904262	negative regulation of TORC1 signaling	NA	54.545% (6/11)	0.00067329	3.17	cmac_gs1_g24662.t1;cmac_gs1_g25742.t1;cmac_gs1_g25743.t1;cmac_gs1_g4307.t1;cmac_gs1_g5868.t1;cmac_gs1_g5868.t2	cmac_gs1_g24662;cmac_gs1_g25742;cmac_gs1_g25743;cmac_gs1_g4307;cmac_gs1_g5868;cmac_gs1_g5868
42	GO:1905897	regulation of response to endoplasmic reticulum stress	NA	35.294% (6/17)	0.00979771	2.01	cmac_gs1_g1452.t1;cmac_gs1_g15938.t1;cmac_gs1_g16235.t1;cmac_gs1_g19245.t1;cmac_gs1_g23734.t1;cmac_gs1_g3443.t1	cmac_gs1_g1452;cmac_gs1_g15938;cmac_gs1_g16235;cmac_gs1_g19245;cmac_gs1_g23734;cmac_gs1_g3443
